# Supplementary material for: A phosphohistidine phosphatase promotes starvation survival by dephosphorylating nucleoside diphosphate kinase
Source: Cell Rep. Author manuscript; Available in PMC 2026 Feb 25. (PMC12934123; doi:10.1016/j.celrep.2025.116813)
Supplement: 2 [file NIHMS2142892-supplement-2.xlsx]

## Sheet: Figure 1A
CFU/ml of WT and ΔsixA E. coli during comeptition
Days post inoculation	WT			ΔsixA
0	3200000	2560000	2320000	2280000	2160000	2080000
1	3760000000	4280000000	4940000000	1430000000	1780000000	2580000000
2	300000000	120000000	240000000	210000000	230000000	260000000
3	114000000	138000000	112000000	70000000	80000000	44000000
4	143000000	104000000	234000000	12100000	17500000	25000000
5	52500000	103000000	62500000	500000	1000000	2500000
6	58200000	108400000	82600000	100000	200000	600000
7	246000000	196000000	206000000	20000	40000	60000

## Sheet: Figure 1B
CFU/ml of WT and ΔsixA E. coli on day 14
WT	ΔsixA
1000000	10500
2100000	9700
940000	7500
1300000	16000
2200000	13000

## Sheet: Figure 1C
CFU of WT and ΔsixA expressing active and catalytically dead SixA during competition
		WT (vector) vs ΔsixA (vector)		WT (vector) vs ΔsixA (pSixA)		WT (vector) vs WT (pSixA-H8A)
		WT (vector)	ΔsixA (vector)	WT (vector)	ΔsixA (pSixA)	WT (vector)	WT (pSixA-H8A)
Competititon 1	Day 0	290000	430000	400000	390000	320000	290000
Competititon 2		340000	370000	280000	410000	360000	440000
Competititon 3		300000	290000	330000	530000	440000	190000
Competititon 1	Day 7	47000000	24500	51000000	18300000	48000000	4480
Competititon 2		50000000	55900	47000000	53900000	41000000	30700
Competititon 3		43000000	34800	72000000	53200000	46000000	9490

## Sheet: Figure 1D
CFU of WT, ΔsixA, Δnpr and ΔsixAΔnpr during competition
		WT vs ΔsixA		WT vs Δnpr		WT vs ΔsixA Δnpr
		WT (vector)	ΔsixA (vector)	WT (vector)	ΔsixA (pSixA)	WT (vector)	WT (pSixA-H8A)
Competititon 1	Day 0	2240000	1840000	2600000	1120000	1920000	1800000
Competititon 2		2360000	840000	2480000	880000	2040000	1600000
Competititon 3		1760000	1360000	2120000	1120000	1640000	2240000
Competititon 1	Day 7	45000000	5640	66900000	190000000	49600000	7500
Competititon 2		37500000	10600	53200000	36300000	102800000	35000
Competititon 3		42600000	31500	79300000	23000000	34700000	5170

## Sheet: Figure 2A
CFU of WT and sixA, cytR and tsx mutants during competition
		WT vs ΔsixA		WT vs ΔcytR		WT vs ΔsixA ΔcytR		WT vs ΔsixA ΔcytR Δtsx		WT vs Δtsx		WT vs ΔsixA Δtsx
		WT	ΔsixA	WT	ΔcytR	WT	ΔcytRΔsixA	WT	ΔcytRΔsixAΔtsx	WT	Δtsx	WT	ΔsixA Δtsx
Competititon 1	Day 0	1680000	2320000	3160000	2960000	2360000	3000000	3320000	2400000	2480000	3040000	2280000	2780000
Competititon 2		3440000	2920000	1880000	2160000	3240000	2360000	2840000	2760000	2000000	1520000	3640000	2050000
Competititon 3		2560000	2320000	2680000	3080000	2560000	3000000	2800000	1640000	4120000	1560000	2000000	1810000
Competititon 1	Day 7	49100000	19300	46400000	15500000	48600000	4630000	51300000	29900	49100000	60100000	58100000	224000
Competititon 2		53600000	5900	65600000	147000000	78700000	2700000	30900000	9700	63800000	30500000	67900000	24100
Competititon 3		60300000	31900	55300000	50200000	58600000	2990000	67100000	12600	80600000	12100000	48700000	17500

## Sheet: Figure 2B
CFU of WT and ΔsixA expressing pTsx during competition
		WT (vector) vs ΔsixA (vector)		WT (vector) vs ΔsixA (pTsx)		WT (vector) vs WT (pTsx)
		WT (vector)	ΔsixA (vector)	WT (vector)	ΔsixA (pTsx)	WT (vector)	WT (pTsx)
Competititon 1	Day 0	4560000	3520000	3880000	3640000	4880000	3200000
Competititon 2		4960000	5520000	7080000	1000000	4600000	4360000
Competititon 3		7560000	4920000	5200000	1880000	7920000	5040000
Competititon 1	Day 7	550000000	150000	640000000	48000000	211000000	13600000
Competititon 2		321000000	367000	280000000	3970000	215000000	27800000
Competititon 3		269000000	146000	390000000	9640000	192000000	12300000

## Sheet: Figure 2C
CFU of WT and sixA, and ndk mutants during competition
		WT vs ΔsixA		WT vs Δndk		WT vs ΔsixA Δndk
		WT	ΔsixA	WT	ΔcytR	WT	ΔcytRΔsixA
Competititon 1	Day 0	960000	1720000	1000000	1080000	760000	680000
Competititon 2		960000	1200000	1000000	1120000	760000	1040000
Competititon 3		880000	920000	1080000	1400000	1640000	2920000
Competititon 4		3400000	1280000	3120000	800000	5000000	2880000
Competititon 5		1680000	1120000	1000000	1280000	1280000	1600000
Competititon 1	Day 7	49100000	79000	46400000	4990000	48600000	2160000
Competititon 2		53600000	38000	65600000	9140000	78700000	21200000
Competititon 3		60300000	26000	55300000	4350000	58600000	17000000
Competititon 4		51300000	4170	67100000	813000	63800000	3200000
Competititon 5		30900000	5430	49100000	4370000	80600000	10700000

## Sheet: Figure 2D
CFU/ml of wild type and mutant E. coli on day 14
WT	ΔsixA	Δndk	ΔsixAΔndk
1000000	10000	2500000	1410000
1580000	7900	2000000	1650000
1980000	15800	1120000	2090000
3200000	7500	630000	1230000

## Sheet: Figure 3A
OD600nm of indicated strains in LB with AZT at different time points
Time	WT (pSixA)			WT (vector)			Δndk (vector)			Δndk (pSixA)
0:14:35	0.025	0.028	0.025	0.024	0.025	0.025	0.021	0.021	0.028	0.029	0.024	0.027
0:29:35	0.026	0.029	0.028	0.026	0.027	0.027	0.024	0.023	0.031	0.027	0.027	0.03
0:44:35	0.029	0.033	0.031	0.03	0.031	0.031	0.028	0.027	0.036	0.032	0.031	0.035
0:59:35	0.036	0.039	0.038	0.039	0.04	0.039	0.036	0.034	0.044	0.04	0.039	0.043
1:14:35	0.047	0.051	0.049	0.052	0.053	0.052	0.05	0.047	0.058	0.054	0.054	0.058
1:29:35	0.063	0.068	0.066	0.071	0.074	0.07	0.071	0.066	0.08	0.076	0.077	0.081
1:44:35	0.088	0.095	0.092	0.097	0.1	0.096	0.103	0.093	0.111	0.108	0.111	0.117
1:59:35	0.121	0.131	0.128	0.13	0.136	0.13	0.143	0.126	0.15	0.15	0.154	0.163
2:14:35	0.158	0.171	0.168	0.167	0.175	0.165	0.189	0.166	0.196	0.2	0.205	0.216
2:29:35	0.199	0.215	0.211	0.204	0.216	0.203	0.239	0.205	0.244	0.249	0.257	0.27
2:44:35	0.243	0.258	0.254	0.241	0.254	0.24	0.281	0.241	0.286	0.295	0.301	0.317
2:59:35	0.274	0.293	0.289	0.268	0.287	0.269	0.327	0.284	0.329	0.339	0.348	0.371
3:14:35	0.315	0.336	0.327	0.303	0.325	0.304	0.367	0.32	0.367	0.378	0.389	0.408
3:29:35	0.345	0.369	0.363	0.331	0.355	0.335	0.399	0.356	0.4	0.411	0.423	0.442
3:44:35	0.371	0.398	0.388	0.351	0.381	0.357	0.429	0.393	0.437	0.451	0.462	0.484
3:59:35	0.398	0.43	0.412	0.372	0.4	0.376	0.468	0.442	0.482	0.492	0.504	0.529
4:14:35	0.435	0.466	0.449	0.395	0.422	0.4	0.501	0.479	0.513	0.531	0.539	0.567
4:29:35	0.469	0.499	0.477	0.414	0.444	0.423	0.535	0.525	0.545	0.566	0.578	0.598
4:44:35	0.502	0.54	0.508	0.44	0.464	0.448	0.569	0.559	0.58	0.606	0.615	0.639
4:59:35	0.534	0.576	0.543	0.463	0.483	0.469	0.597	0.579	0.615	0.637	0.642	0.669
5:14:35	0.567	0.61	0.577	0.487	0.509	0.487	0.626	0.607	0.64	0.673	0.669	0.702
5:29:35	0.599	0.647	0.604	0.505	0.523	0.505	0.645	0.637	0.679	0.709	0.713	0.736
5:44:35	0.625	0.682	0.634	0.523	0.542	0.525	0.675	0.654	0.712	0.738	0.73	0.757
5:59:35	0.658	0.711	0.661	0.541	0.563	0.539	0.7	0.678	0.743	0.779	0.753	0.787
6:14:35	0.683	0.745	0.689	0.557	0.581	0.553	0.722	0.693	0.771	0.804	0.795	0.807
6:29:35	0.716	0.778	0.715	0.567	0.595	0.57	0.75	0.715	0.797	0.825	0.808	0.828
6:44:35	0.743	0.81	0.741	0.579	0.609	0.582	0.769	0.724	0.814	0.841	0.811	0.837
6:59:35	0.763	0.834	0.76	0.591	0.622	0.595	0.784	0.735	0.827	0.862	0.828	0.855
7:14:35	0.789	0.869	0.779	0.602	0.632	0.603	0.794	0.748	0.832	0.878	0.834	0.872
7:29:35	0.807	0.879	0.801	0.611	0.647	0.613	0.806	0.753	0.847	0.899	0.852	0.87
7:44:35	0.815	0.9	0.813	0.617	0.655	0.62	0.816	0.756	0.86	0.919	0.851	0.878
7:59:35	0.825	0.915	0.82	0.625	0.662	0.625	0.821	0.762	0.87	0.926	0.855	0.896
8:14:35	0.84	0.932	0.832	0.63	0.675	0.634	0.823	0.777	0.88	0.942	0.865	0.906
8:29:35	0.856	0.956	0.837	0.636	0.673	0.638	0.832	0.788	0.891	0.955	0.881	0.909
8:44:35	0.856	0.969	0.844	0.638	0.676	0.636	0.832	0.789	0.894	0.964	0.886	0.919
8:59:35	0.874	0.987	0.848	0.635	0.677	0.64	0.832	0.805	0.9	0.97	0.888	0.919
9:14:35	0.882	0.996	0.858	0.633	0.675	0.633	0.844	0.832	0.901	0.987	0.896	0.928
9:29:35	0.885	0.999	0.859	0.631	0.671	0.629	0.841	0.847	0.9	0.961	0.902	0.928
9:44:35	0.895	1.02	0.86	0.625	0.671	0.625	0.846	0.858	0.911	0.968	0.913	0.931
9:59:35	0.904	1.007	0.864	0.612	0.659	0.613	0.846	0.85	0.904	0.973	0.902	0.929
10:14:35	0.902	1.017	0.868	0.602	0.653	0.599	0.845	0.869	0.908	0.976	0.907	0.926
10:29:35	0.905	1.022	0.869	0.6	0.65	0.595	0.846	0.864	0.909	0.972	0.903	0.928
10:44:35	0.91	1	0.87	0.588	0.648	0.586	0.851	0.871	0.908	0.977	0.896	0.917
10:59:35	0.908	0.988	0.869	0.579	0.64	0.585	0.855	0.872	0.904	0.972	0.899	0.924
11:14:35	0.912	0.991	0.874	0.573	0.634	0.575	0.859	0.859	0.909	0.964	0.891	0.925
11:29:35	0.917	0.992	0.876	0.555	0.63	0.567	0.853	0.867	0.908	0.967	0.891	0.918
11:44:35	0.925	0.995	0.873	0.551	0.618	0.562	0.845	0.847	0.91	0.961	0.891	0.914
11:59:35	0.92	0.997	0.878	0.539	0.611	0.553	0.843	0.84	0.91	0.961	0.877	0.901
12:14:35	0.918	0.995	0.879	0.536	0.609	0.541	0.846	0.862	0.917	0.961	0.876	0.89
12:29:35	0.914	0.998	0.879	0.524	0.608	0.538	0.836	0.85	0.917	0.961	0.872	0.885
12:44:35	0.907	0.999	0.876	0.513	0.595	0.528	0.835	0.86	0.923	0.953	0.864	0.892
12:59:35	0.913	0.987	0.872	0.507	0.592	0.524	0.831	0.865	0.921	0.946	0.858	0.88
13:14:35	0.898	0.983	0.865	0.499	0.59	0.506	0.833	0.865	0.913	0.928	0.848	0.864
13:29:35	0.898	0.98	0.865	0.498	0.586	0.507	0.838	0.869	0.931	0.921	0.85	0.858
13:44:35	0.896	0.933	0.862	0.484	0.584	0.499	0.839	0.882	0.932	0.914	0.851	0.844
13:59:35	0.891	0.944	0.863	0.482	0.581	0.502	0.844	0.876	0.936	0.903	0.836	0.848
14:14:35	0.884	0.941	0.852	0.479	0.579	0.504	0.854	0.875	0.942	0.901	0.839	0.825
14:29:35	0.85	0.94	0.851	0.477	0.573	0.502	0.856	0.878	0.944	0.885	0.844	0.828
14:44:35	0.844	0.925	0.847	0.471	0.576	0.503	0.857	0.886	0.949	0.884	0.84	0.826
14:59:35	0.842	0.935	0.85	0.467	0.573	0.505	0.863	0.893	0.95	0.885	0.835	0.823

## Sheet: Figure 3B
OD600nm of indicated strains in LB with AZT at different time points
Time	WT			ΔsixA			Δndk			ΔsixAΔndk
0:14:35	0.02	0.022	0.021	0.016	0.015	0.014	0.022	0.02	0.022	0.02	0.021	0.022
0:29:35	0.022	0.023	0.024	0.017	0.017	0.015	0.025	0.023	0.024	0.023	0.024	0.025
0:44:35	0.026	0.027	0.027	0.02	0.019	0.017	0.03	0.028	0.03	0.029	0.031	0.032
0:59:35	0.032	0.034	0.034	0.024	0.024	0.022	0.039	0.036	0.039	0.039	0.04	0.042
1:14:35	0.044	0.046	0.045	0.032	0.032	0.03	0.056	0.054	0.057	0.057	0.059	0.061
1:29:35	0.066	0.068	0.066	0.045	0.046	0.043	0.086	0.082	0.086	0.088	0.089	0.092
1:44:35	0.098	0.105	0.099	0.067	0.07	0.065	0.132	0.127	0.132	0.134	0.137	0.14
1:59:35	0.146	0.157	0.152	0.1	0.106	0.1	0.202	0.196	0.204	0.204	0.204	0.213
2:14:35	0.204	0.225	0.216	0.146	0.156	0.147	0.283	0.276	0.287	0.288	0.284	0.297
2:29:35	0.253	0.283	0.276	0.194	0.208	0.199	0.365	0.358	0.372	0.373	0.369	0.381
2:44:35	0.308	0.345	0.34	0.243	0.259	0.247	0.446	0.435	0.452	0.451	0.444	0.46
2:59:35	0.372	0.411	0.414	0.301	0.318	0.304	0.538	0.525	0.547	0.553	0.543	0.556
3:14:35	0.428	0.471	0.475	0.355	0.372	0.359	0.627	0.609	0.638	0.648	0.635	0.651
3:29:35	0.498	0.54	0.545	0.417	0.432	0.418	0.727	0.693	0.733	0.749	0.732	0.748
3:44:35	0.569	0.604	0.618	0.49	0.509	0.486	0.833	0.79	0.831	0.848	0.832	0.85
3:59:35	0.644	0.68	0.691	0.563	0.577	0.56	0.936	0.897	0.928	0.946	0.933	0.948
4:14:35	0.732	0.743	0.78	0.636	0.649	0.626	1.003	0.962	1.004	1.005	0.997	1.018
4:29:35	0.817	0.832	0.865	0.696	0.708	0.683	1.064	1.028	1.069	1.06	1.056	1.073
4:44:35	0.858	0.874	0.899	0.737	0.73	0.708	1.114	1.072	1.125	1.106	1.105	1.119
4:59:35	0.903	0.921	0.94	0.741	0.734	0.707	1.156	1.112	1.164	1.141	1.146	1.157
5:14:35	0.94	0.952	0.971	0.733	0.717	0.692	1.186	1.142	1.198	1.174	1.181	1.189
5:29:35	0.972	0.974	0.998	0.748	0.725	0.69	1.213	1.17	1.224	1.204	1.213	1.217
5:44:35	1.003	0.996	1.018	0.751	0.731	0.696	1.24	1.2	1.248	1.231	1.237	1.242
5:59:35	1.021	1.015	1.041	0.76	0.746	0.707	1.26	1.221	1.268	1.249	1.255	1.26
6:14:35	1.042	1.028	1.056	0.763	0.76	0.715	1.277	1.244	1.284	1.265	1.274	1.278
6:29:35	1.058	1.037	1.064	0.775	0.775	0.723	1.297	1.262	1.299	1.288	1.296	1.297
6:44:35	1.073	1.049	1.082	0.788	0.791	0.738	1.311	1.277	1.317	1.307	1.315	1.318
6:59:35	1.086	1.062	1.092	0.798	0.8	0.746	1.324	1.286	1.332	1.324	1.331	1.335
7:14:35	1.098	1.076	1.109	0.812	0.819	0.757	1.333	1.293	1.342	1.336	1.343	1.348
7:29:35	1.115	1.09	1.123	0.818	0.831	0.768	1.339	1.294	1.35	1.344	1.351	1.356
7:44:35	1.133	1.102	1.136	0.831	0.842	0.781	1.348	1.299	1.357	1.351	1.357	1.363
7:59:35	1.15	1.118	1.157	0.839	0.861	0.791	1.354	1.302	1.363	1.356	1.363	1.366
8:14:35	1.162	1.133	1.167	0.852	0.876	0.806	1.359	1.308	1.369	1.36	1.367	1.371
8:29:35	1.173	1.148	1.181	0.866	0.892	0.82	1.364	1.313	1.374	1.362	1.37	1.375
8:44:35	1.183	1.16	1.192	0.879	0.907	0.834	1.369	1.315	1.379	1.366	1.374	1.378
8:59:35	1.191	1.172	1.203	0.895	0.925	0.849	1.373	1.319	1.383	1.371	1.377	1.381
9:14:35	1.2	1.179	1.214	0.913	0.945	0.863	1.379	1.323	1.386	1.372	1.38	1.384
9:29:35	1.206	1.188	1.218	0.924	0.961	0.88	1.383	1.325	1.391	1.373	1.382	1.387
9:44:35	1.21	1.196	1.223	0.942	0.973	0.895	1.387	1.328	1.394	1.376	1.385	1.39
9:59:35	1.214	1.201	1.23	0.952	0.991	0.908	1.39	1.33	1.397	1.377	1.386	1.393
10:14:35	1.219	1.208	1.235	0.967	1.004	0.921	1.393	1.332	1.4	1.379	1.388	1.394
10:29:35	1.223	1.214	1.239	0.975	1.017	0.935	1.396	1.334	1.404	1.38	1.389	1.395
10:44:35	1.227	1.214	1.242	0.983	1.026	0.947	1.398	1.337	1.406	1.382	1.391	1.398
10:59:35	1.227	1.216	1.243	0.994	1.035	0.959	1.401	1.339	1.409	1.382	1.391	1.398
11:14:35	1.233	1.22	1.246	0.999	1.048	0.968	1.403	1.341	1.41	1.383	1.392	1.398
11:29:35	1.234	1.221	1.246	1.007	1.054	0.976	1.404	1.343	1.412	1.383	1.394	1.4
11:44:35	1.235	1.223	1.248	1.014	1.061	0.986	1.406	1.344	1.413	1.382	1.394	1.401
11:59:35	1.237	1.227	1.249	1.019	1.067	0.993	1.406	1.346	1.413	1.382	1.394	1.401
12:14:35	1.238	1.225	1.249	1.024	1.072	1.001	1.407	1.348	1.414	1.383	1.392	1.402
12:29:35	1.24	1.227	1.251	1.029	1.079	1.006	1.406	1.349	1.414	1.382	1.392	1.401
12:44:35	1.242	1.23	1.25	1.035	1.081	1.011	1.407	1.349	1.412	1.381	1.392	1.4
12:59:35	1.241	1.226	1.251	1.035	1.083	1.016	1.407	1.351	1.413	1.381	1.391	1.403
13:14:35	1.24	1.228	1.25	1.037	1.09	1.021	1.406	1.351	1.412	1.38	1.389	1.399
13:29:35	1.24	1.227	1.246	1.04	1.09	1.025	1.405	1.352	1.41	1.378	1.39	1.399
13:44:35	1.236	1.226	1.245	1.04	1.091	1.026	1.404	1.351	1.41	1.377	1.388	1.398
13:59:35	1.236	1.226	1.243	1.038	1.092	1.029	1.403	1.351	1.407	1.376	1.385	1.397
14:14:35	1.24	1.225	1.243	1.04	1.093	1.032	1.401	1.351	1.406	1.374	1.384	1.398
14:29:35	1.236	1.222	1.238	1.041	1.096	1.032	1.399	1.35	1.403	1.371	1.381	1.396
14:44:35	1.235	1.22	1.238	1.042	1.095	1.034	1.397	1.347	1.4	1.369	1.379	1.394

[truncated: 6 more sheets: Figure 3C, Figure 4A, Figure 4B, Figure 4C, Figure 4D, Figure 4E]
